# Supplementary material for: Naked-Eye Detection of Morphine by Au@Ag Nanoparticles-Based Colorimetric Chemosensors
Source: Sensors (Basel). 2022 Mar 7;22(5):2072. doi: 10.3390/s22052072 (PMC8914838; doi:10.3390/s22052072)
Supplement: Supplementary file 1 [file sensors-22-02072-s001.zip]

Archive with 1 entries (1 files):
- sensors-1560961-supplementary.pdf
